# Supplementary material for: Nano-sized Al2O3 reduces acute toxic effects of thiacloprid on the non-biting midge Chironomus riparius
Source: PLoS One. 2017 May 2;12(5):e0176356. doi: 10.1371/journal.pone.0176356 (PMC5413047; doi:10.1371/journal.pone.0176356)
Supplement: S1 Table — (XLSX) [file pone.0176356.s004.xlsx]

## Sheet: mortality
treatment	replicate	alive_dish	thiacloprid(µg/L)	Al2O3 (mg/L)	dead_dish	larvae_inserted	percentage_mortality_dish
0.5_1000NP	1	4	0.5	1000	1	5	20
0.5_1000NP	2	5	0.5	1000	0	5	0				Input JMP (larvae)
0.5_1000NP	3	5	0.5	1000	0	5	0				Treatment	dead? (dead = 1; alive = 0)	Frequency
0.5_1000NP	4	4	0.5	1000	1	5	20				0.5_1000NP	1	5
0.5_1000NP	5	5	0.5	1000	0	5	0				0.5_1000NP	0	55
0.5_1000NP	6	2	0.5	1000	3	5	60				0.5_NP300	1	6
0.5_1000NP	7	5	0.5	1000	0	5	0				0.5_NP300	0	54
0.5_1000NP	8	5	0.5	1000	0	5	0				0.5_thia	1	8
0.5_1000NP	9	5	0.5	1000	0	5	0				0.5_thia	0	52
0.5_1000NP	10	5	0.5	1000	0	5	0				1_1000NP	1	8
0.5_1000NP	11	5	0.5	1000	0	5	0				1_1000NP	0	52
0.5_1000NP	12	5	0.5	1000	0	5	0				1_NP300	1	20
0.5_NP300	1	5	0.5	300	0	5	0				1_NP300	0	40
0.5_NP300	2	4	0.5	300	1	5	20				1_thia	1	31
0.5_NP300	3	4	0.5	300	1	5	20				1_thia	0	29
0.5_NP300	4	3	0.5	300	2	5	40				2_1000NP	1	16
0.5_NP300	5	5	0.5	300	0	5	0				2_1000NP	0	44
0.5_NP300	6	5	0.5	300	0	5	0				2_NP300	1	19
0.5_NP300	7	4	0.5	300	1	5	20				2_NP300	0	41
0.5_NP300	8	4	0.5	300	1	5	20				2_thia	1	39
0.5_NP300	9	5	0.5	300	0	5	0				2_thia	0	21
0.5_NP300	10	5	0.5	300	0	5	0				5_1000NP	1	27
0.5_NP300	11	5	0.5	300	0	5	0				5_1000NP	0	33
0.5_NP300	12	5	0.5	300	0	5	0				5_NP300	1	39
0.5_thia	1	4	0.5	0	1	5	20				5_NP300	0	21
0.5_thia	2	5	0.5	0	0	5	0				5_thia	1	40
0.5_thia	3	4	0.5	0	1	5	20				5_thia	0	20
0.5_thia	4	5	0.5	0	0	5	0				NP_300	1	2
0.5_thia	5	5	0.5	0	0	5	0				NP_300	0	58
0.5_thia	6	4	0.5	0	1	5	20				NP_1g/L	1	8
0.5_thia	7	5	0.5	0	0	5	0				NP_1g/L	0	52
0.5_thia	8	4	0.5	0	1	5	20				control	1	5
0.5_thia	9	5	0.5	0	0	5	0				control	0	55
0.5_thia	10	3	0.5	0	2	5	40
0.5_thia	11	5	0.5	0	0	5	0
0.5_thia	12	3	0.5	0	2	5	40
1_1000NP	1	5	1	1000	0	5	0
1_1000NP	2	5	1	1000	0	5	0
1_1000NP	3	4	1	1000	1	5	20				Means (dishes)
1_1000NP	4	5	1	1000	0	5	0					0.5	1	2	5
1_1000NP	5	4	1	1000	1	5	20				single substance	13.3333	51.6667	65	66.6667
1_1000NP	6	5	1	1000	0	5	0				+ 300 mg/L nanoparticles	10	33.3333	31.6667	65
1_1000NP	7	5	1	1000	0	5	0				+ 1000 mg/L nanoparticles	8.33333	13.3333	26.6667	45
1_1000NP	8	4	1	1000	1	5	20
1_1000NP	9	2	1	1000	3	5	60
1_1000NP	10	4	1	1000	1	5	20
1_1000NP	11	5	1	1000	0	5	0
1_1000NP	12	4	1	1000	1	5	20
1_NP300	1	5	1	300	0	5	0				SD (dishes)
1_NP300	2	3	1	300	2	5	40					0.5	1	2	5
1_NP300	3	2	1	300	3	5	60				single substance	14.9071	25.1109	24.6644	22.1108
1_NP300	4	5	1	300	0	5	0				+ 300 mg/L nanoparticles	12.9099	18.8562	20.7498	35.7071
1_NP300	5	4	1	300	1	5	20				+ 1000 mg/L nanoparticles	17.2401	16.9967	26.2467	32.7872
1_NP300	6	3	1	300	2	5	40
1_NP300	7	2	1	300	3	5	60
1_NP300	8	3	1	300	2	5	40
1_NP300	9	3	1	300	2	5	40
1_NP300	10	4	1	300	1	5	20
1_NP300	11	3	1	300	2	5	40
1_NP300	12	3	1	300	2	5	40
1_thia	1	1	1	0	4	5	80
1_thia	2	3	1	0	2	5	40
1_thia	3	1	1	0	4	5	80
1_thia	4	4	1	0	1	5	20
1_thia	5	3	1	0	2	5	40
1_thia	6	2	1	0	3	5	60
1_thia	7	0	1	0	5	5	100
1_thia	8	2	1	0	3	5	60
1_thia	9	2	1	0	3	5	60
1_thia	10	4	1	0	1	5	20
1_thia	11	4	1	0	1	5	20
1_thia	12	3	1	0	2	5	40
2_1000NP	1	5	2	1000	0	5	0
2_1000NP	2	4	2	1000	1	5	20
2_1000NP	3	4	2	1000	1	5	20
2_1000NP	4	4	2	1000	1	5	20
2_1000NP	5	5	2	1000	0	5	0
2_1000NP	6	2	2	1000	3	5	60
2_1000NP	7	5	2	1000	0	5	0
2_1000NP	8	5	2	1000	0	5	0
2_1000NP	9	1	2	1000	4	5	80
2_1000NP	10	3	2	1000	2	5	40
2_1000NP	11	4	2	1000	1	5	20
2_1000NP	12	2	2	1000	3	5	60
2_NP300	1	2	2	300	3	5	60
2_NP300	2	2	2	300	3	5	60
2_NP300	3	3	2	300	2	5	40
2_NP300	4	2	2	300	3	5	60
2_NP300	5	5	2	300	0	5	0
2_NP300	6	4	2	300	1	5	20
2_NP300	7	4	2	300	1	5	20
2_NP300	8	3	2	300	2	5	40
2_NP300	9	4	2	300	1	5	20
2_NP300	10	5	2	300	0	5	0
2_NP300	11	4	2	300	1	5	20
2_NP300	12	3	2	300	2	5	40
2_thia	1	0	2	0	5	5	100
2_thia	2	2	2	0	3	5	60
2_thia	3	3	2	0	2	5	40
2_thia	4	3	2	0	2	5	40
2_thia	5	1	2	0	4	5	80
2_thia	6	0	2	0	5	5	100
2_thia	7	1	2	0	4	5	80
2_thia	8	3	2	0	2	5	40
2_thia	9	1	2	0	4	5	80
2_thia	10	2	2	0	3	5	60
2_thia	11	1	2	0	4	5	80
2_thia	12	4	2	0	1	5	20
5_1000NP	1	2	5	1000	3	5	60
5_1000NP	2	1	5	1000	4	5	80
5_1000NP	3	1	5	1000	4	5	80
5_1000NP	4	3	5	1000	2	5	40
5_1000NP	5	5	5	1000	0	5	0
5_1000NP	6	3	5	1000	2	5	40
5_1000NP	7	5	5	1000	0	5	0
5_1000NP	8	4	5	1000	1	5	20
5_1000NP	9	4	5	1000	1	5	20
5_1000NP	10	4	5	1000	1	5	20
5_1000NP	11	1	5	1000	4	5	80
5_1000NP	12	0	5	1000	5	5	100
5_NP300	1	0	5	300	5	5	100
5_NP300	2	0	5	300	5	5	100
5_NP300	3	0	5	300	5	5	100
5_NP300	4	4	5	300	1	5	20
5_NP300	5	1	5	300	4	5	80
5_NP300	6	4	5	300	1	5	20
5_NP300	7	2	5	300	3	5	60
5_NP300	8	0	5	300	5	5	100
5_NP300	9	3	5	300	2	5	40
5_NP300	10	2	5	300	3	5	60
5_NP300	11	0	5	300	5	5	100
5_NP300	12	5	5	300	0	5	0
5_thia	1	3	5	0	2	5	40
5_thia	2	2	5	0	3	5	60
5_thia	3	1	5	0	4	5	80
5_thia	4	1	5	0	4	5	80
5_thia	5	0	5	0	5	5	100
5_thia	6	3	5	0	2	5	40
5_thia	7	0	5	0	5	5	100
5_thia	8	1	5	0	4	5	80
5_thia	9	2	5	0	3	5	60
5_thia	10	1	5	0	4	5	80
5_thia	11	3	5	0	2	5	40
5_thia	12	3	5	0	2	5	40
control	1	5	0	0	0	5	0
control	2	5	0	0	0	5	0
control	3	5	0	0	0	5	0
control	4	5	0	0	0	5	0
control	5	4	0	0	1	5	20
control	6	5	0	0	0	5	0
control	7	4	0	0	1	5	20
control	8	4	0	0	1	5	20
control	9	5	0	0	0	5	0
control	10	5	0	0	0	5	0
control	11	5	0	0	0	5	0
control	12	3	0	0	2	5	40
NP_300	1	5	0	300	0	5	0
NP_300	2	5	0	300	0	5	0
NP_300	3	5	0	300	0	5	0
NP_300	4	4	0	300	1	5	20
NP_300	5	5	0	300	0	5	0
NP_300	6	4	0	300	1	5	20
NP_300	7	5	0	300	0	5	0
NP_300	8	5	0	300	0	5	0
NP_1g/L	1	4	0	1000	1	5	20
NP_1g/L	2	4	0	1000	1	5	20
NP_1g/L	3	4	0	1000	1	5	20
NP_1g/L	4	4	0	1000	1	5	20
NP_1g/L	5	5	0	1000	0	5	0
NP_1g/L	6	4	0	1000	1	5	20
NP_1g/L	7	5	0	1000	0	5	0
NP_1g/L	8	2	0	1000	3	5	60
NP_1g/L	9	5	0	1000	0	5	0
NP_1g/L	10	5	0	1000	0	5	0
NP_1g/L	11	5	0	1000	0	5	0
NP_1g/L	12	5	0	1000	0	5	0
NP_300	9	5	0	300	0	5	0
NP_300	10	5	0	300	0	5	0
NP_300	11	5	0	300	0	5	0
NP_300	12	5	0	300	0	5	0

## Sheet: behavior
24 h						48 h							72 h							96 h
TC	NP	convulsions: yes [%]	convulsions: no [%]			TC	NP	convulsions: yes [%]	convulsions: no [%]				TC	NP	convulsions: yes [%]	convulsions: no [%]				TC	NP	convulsions: yes [%]	convulsions: no [%]
0.5	0	1	0			0.5	0	1	0				0.5	0	1	0				0.5	0	1	0
1	0	0.533333	0.466667			1	0	0.141667	0.858333				1	0	0	1				1	0	0	1
2	0	0.05	0.95			2	0	0.025	0.975				2	0	0	1				2	0	0	1
5	0	0	1			5	0	0	1				5	0	0	1				5	0	0	1
0.5	300	1	0			0.5	300	1	0				0.5	300	1	0				0.5	300	1	0
1	300	0.6	0.4			1	300	0.0666667	0.933333				1	300	0	1				1	300	0	1
2	300	0.025	0.975			2	300	0	1				2	300	0	1				2	300	0	1
5	300	0	1			5	300	0	1				5	300	0	1				5	300	0	1
0.5	1000	1	0			0.5	1000	1	0				0.5	1000	1	0				0.5	1000	1	0
1	1000	0.5	0.5			1	1000	0.233333	0.766667				1	1000	0	1				1	1000	0	1
2	1000	0.0166667	0.983333			2	1000	0	1				2	1000	0	1				2	1000	0	1
5	1000	0	1			5	1000	0	1				5	1000	0	1				5	1000	0	1
		0	24	48	72	96
	0.5 µg/L TC	0	0	0	0	0
	1.0 µg/L TC	0	0.466667	0.858333	1	1
	2.0 µg/L TC	0	0.95	0.975	1	1
	5.0 µg/L TC	0	1	1	1	1
	0.5 µg/L TC + 300 mg/L NP	0	0	0	0	0
	1.0 µg/L TC + 300 mg/L NP	0	0.4	0.933333	1	1
	2.0 µg/L TC + 300 mg/L NP	0	0.975	1	1	1
	5.0 µg/L TC + 300 mg/L NP	0	1	1	1	1
	0.5 µg/L TC + 1000 mg/L NP	0	0	0	0	0
	1.0 µg/L TC + 1000 mg/L NP	0	0.5	0.766667	1	1
	2.0 µg/L TC + 1000 mg/L NP	0	0.983333	1	1	1
	5.0 µg/L TC + 1000 mg/L NP	0	1	1	1	1
	control	0	0	0	0	0
